# Supplementary material for: Improving estimates of insecticide-treated mosquito net coverage from household surveys: using geographic coordinates to account for endemicity
Source: Malar J. 2014 Jul 4;13:254. doi: 10.1186/1475-2875-13-254 (PMC4094418; doi:10.1186/1475-2875-13-254)
Supplement: Additional file 1 — Percentage of households in that own at least 1 ITN by residence and by malarial endemicity zones. Description: The data provided is the same as Table 3 in the manuscript on the percent ownership of at least one ITN but includes data from all countries included in the analysis. [file 1475-2875-13-254-S1.xlsx]

## Sheet: Additional 1
Additional File 1: Percentage of households in that own at least 1 ITN by residence and by malarial endemicity zones
		Endemicity				National
		None/low (<5%)		Intermediate/high (5-100%)		Total
Country/Survey	Residence	Estimate	95% CI	Estimate	95% CI	Estimate	95% CI	N	Intermediate/high significantly different from total
Angola MIS 2011	National	51.4	(43.9,58.8)	33.9	(31.1,36.7)	34.6	(31.8,37.3)	7699
Angola MIS 2011	Urban	55.1	(42.0,68.1)	31.4	(27.3,35.4)	32.1	(28.0,36.2)	4759
Angola MIS 2011	Rural	48	(46.6,49.4)	38.1	(35.0,41.1)	38.6	(35.8,41.5)	2939
Burkina Faso DHS 2010	National	73.5	(36.5,110.4)	56.3	(54.6,58.1)	56.4	(54.7,58.1)	13741
Burkina Faso DHS 2010	Urban	73.5	(36.4,110.5)	55	(52.9,57.2)	55.2	(53.0,57.3)	10253
Burkina Faso DHS 2010	Rural	No data	-	60.1	(57.2,63.0)	60.1	(57.2,63.0)	3487
Burundi DHS 2010	National	39.9	(32.5,47.3)	55.9	(52.4,59.4)	52	(48.8,55.2)	8596	*
Burundi DHS 2010	Urban	40.1	(32.5,47.7)	54.1	(50.2,57.9)	50.4	(46.9,54.0)	7817
Burundi DHS 2010	Rural	34.9	(20.3,49.6)	70.7	(65.8,75.5)	67.7	(62.6,72.8)	779	*
Cameroon DHS 2011	National	15.9	(6.5,25.2)	18.3	(17.4,19.2)	18.3	(17.4,19.2)	14187
Cameroon DHS 2011	Urban	14.9	(4.2,25.7)	19	(17.5,20.4)	18.9	(17.5,20.3)	6943
Cameroon DHS 2011	Rural	20.8	(20.8,20.8)	17.7	(16.5,18.9)	17.7	(16.5,18.9)	7244
DRC DHS 2007	National	3.3	(1.7,4.9)	9.5	(8.1,11.0)	9.2	(7.8,10.6)	8758
DRC DHS 2007	Urban	2.2	(0.6,3.8)	7.5	(5.7,9.3)	7.2	(5.5,8.9)	5243
DRC DHS 2007	Rural	5.3	(1.7,9.0)	12.5	(10.5,14.6)	12.3	(10.3,14.3)	3515
Ghana DHS 2008	National	24.3	(9.3,39.3)	41.8	(40.2,43.4)	41.7	(40.1,43.3)	11603
Ghana DHS 2008	Urban	No data	-	48	(45.6,50.4)	48	(45.6,50.4)	6081
Ghana DHS 2008	Rural	24.3	(9.3,39.4)	34.8	(32.7,36.9)	34.7	(32.6,36.7)	5521
Kenya DHS 2008-09	National	51.1	(47.4,54.8)	70.1	(66.3,74.0)	55.7	(52.7,58.7)	9033	*
Kenya DHS 2008-09	Urban	49.5	(45.0,54.0)	68.9	(64.8,73.1)	54.9	(51.5,58.3)	6682	*
Kenya DHS 2008-09	Rural	54.9	(47.9,61.8)	77.6	(69.8,85.4)	57.8	(51.1,64.5)	2350	*
Liberia MIS 2011	National	53.5	(35.9,71.1)	49.4	(45.8,53.1)	49.7	(46.1,53.3)	4162
Liberia MIS 2011	Urban	76.7	(76.7,76.7)	47.1	(41.9,52.3)	47.2	(42.0,52.4)	2104
Liberia MIS 2011	Rural	52.6	(34.2,70.9)	52.1	(47.1,57.2)	52.2	(47.2,57.1)	2058
Madagascar DHS 2008-09	National	15.2	(4.5,26.0)	59.8	(57.8,61.8)	57.2	(55.5,58.9)	17644	*
Madagascar DHS 2008-09	Urban	11	(1.0,20.9)	59.7	(57.4,62.0)	56.6	(54.6,58.6)	14974	*
Madagascar DHS 2008-09	Rural	84	(78.8,89.3)	60.3	(57.5,63.0)	60.8	(58.1,63.5)	2669
Malawi MIS 2012	National	No data	-	55	(51.1,58.9)	55	(51.1,58.9)	3404
Malawi MIS 2012	Urban	No data	-	54.8	(50.2,59.3)	54.8	(50.2,59.3)	2902
Malawi MIS 2012	Rural	No data	-	56.5	(52.0,60.9)	56.5	(52.0,60.9)	502
Mali AMP 2010	National	77.4	(63.8,91.1)	86.7	(84.0,89.4)	86.3	(83.6,89.0)	1586
Mali AMP 2010	Urban	75.5	(60.0,91.0)	86.7	(83.3,90.1)	86.2	(82.8,89.5)	1244
Mali AMP 2010	Rural	95.1	(91.3,98.9)	86.7	(83.4,90.0)	86.8	(83.6,90.1)	341
Namibia DHS 2006-07	National	9.3	(7.5,11.0)	30.7	(28.7,32.8)	20.3	(19.0,21.6)	9031	*
Namibia DHS 2006-07	Urban	17.3	(12.8,21.8)	32	(29.5,34.4)	28.7	(26.7,30.7)	4870	*
Namibia DHS 2006-07	Rural	6.6	(5.2,8.0)	25.3	(22.0,28.6)	10.4	(9.1,11.7)	4161	*
Nigeria MIS 2010	National	19.5	(0,50.8)	41.7	(37.3,46.2)	41.5	(37.1,45.9)	5895
Nigeria MIS 2010	Urban	No data	-	45	(39.4,50.6)	45	(39.4,50.6)	4175
Nigeria MIS 2010	Rural	19.5	(0,51.2)	33.5	(26.7,40.3)	33.1	(26.5,39.6)	1720
Rwanda DHS 2010	National	79.4	(78.2,80.6)	90.2	(88.6,91.8)	82	(81.0,82.9)	12540	*
Rwanda DHS 2010	Urban	78.5	(77.0,79.9)	90.2	(88.5,91.9)	81.6	(80.5,82.7)	10781	*
Rwanda DHS 2010	Rural	84	(81.6,86.5)	89.6	(85.0,94.2)	84.5	(82.2,86.7)	1759	*
Senegal DHS 2011	National	51.1	(46.1,56.0)	76.8	(73.9,79.8)	62.9	(59.7,66.0)	7793	*
Senegal DHS 2011	Urban	67.6	(61.6,73.5)	76	(72.6,79.3)	73.4	(70.5,76.3)	3929	*
Senegal DHS 2011	Rural	44.5	(38.1,50.8)	79.5	(73.1,85.9)	52.2	(46.9,57.4)	3864	*
Sierra Leone DHS 2008	National	No data	-	36.4	(34.1,38.7)	36.4	(34.1,38.7)	7230
Sierra Leone DHS 2008	Urban	No data	-	36.6	(33.7,39.6)	36.6	(33.7,39.6)	4794
Sierra Leone DHS 2008	Rural	No data	-	36.1	(32.4,39.7)	36.1	(32.4,39.7)	2436
Tanzania AIS 2011-12	National	88	(86.1,89.9)	91.9	(90.9,92.9)	90.9	(90.0,91.8)	9882	*
Tanzania AIS 2011-12	Urban	90	(87.7,92.4)	93.1	(92.1,94.2)	92.4	(91.4,93.3)	7322
Tanzania AIS 2011-12	Rural	83.3	(79.5,87.1)	88.2	(85.4,91.0)	86.7	(84.5,88.9)	2560	*
Uganda DHS 2011	National	53.8	(41.2,66.4)	59.9	(57.8,62.1)	59.7	(57.6,61.8)	8930
Uganda DHS 2011	Urban	53.4	(40.3,66.5)	60.2	(57.7,62.8)	59.9	(57.4,62.4)	7239
Uganda DHS 2011	Rural	65	(65.0,65.0)	58.6	(55.4,61.9)	58.7	(55.5,61.9)	1691
Zambia DHS 2007	National	48.4	(43.6,53.3)	54.3	(51.5,57.1)	53.3	(50.8,55.8)	7164	*
Zambia DHS 2007	Urban	46.9	(32.0,61.8)	53.9	(50.5,57.3)	53.7	(50.4,57.1)	4685
Zambia DHS 2007	Rural	48.6	(43.4,53.7)	55.5	(51.0,60.1)	52.6	(49.2,55.9)	2479
Zimbabwe DHS 2010-11	National	16.1	(14.2,18.1)	46.2	(40.9,51.5)	28.4	(25.6,31.2)	9467	*
Zimbabwe DHS 2010-11	Urban	12	(8.7,15.3)	46.6	(40.9,52.4)	31.4	(27.3,35.5)	6249	*
Zimbabwe DHS 2010-11	Rural	20.1	(18.1,22.1)	42	(31.1,53.0)	22.5	(20.2,24.7)	3217	*
* Indicates intermediate/high estimates that are significantly different from the national total by row (p-value<0.05)
