# Supplementary material for: Improving estimates of insecticide-treated mosquito net coverage from household surveys: using geographic coordinates to account for endemicity
Source: Malar J. 2014 Jul 4;13:254. doi: 10.1186/1475-2875-13-254 (PMC4094418; doi:10.1186/1475-2875-13-254)
Supplement: Additional file 2 — Logistic regressions of ownership of at least one ITN. Description: The data provided is the same as Table 4 in the manuscript on the logistic regression of ownership of at least one ITN but includes data from all countries included in the analysis. [file 1475-2875-13-254-S2.xlsx]

## Sheet: Additional 2
Additional File 2: Logistic Regression of Ownership of at least One ITN
	Unadjusted	Model 1	Model 2	Model 3	Model 4	Adjusted
	OR (95% CI)	OR (95% CI)	OR (95% CI)	OR (95% CI)	OR (95% CI)	OR (95% CI)
Angola MIS 2011
Intermediate/High Endemicity	0.48* (0.35,0.67)	0.49* (0.37,0.65)	0.50* (0.34,0.74)	0.52* (0.36,0.74)	0.64* (0.52,0.79)	0.64* (0.52,0.79)
Target population in household		1.81* (1.60,2.05)		1.91* (1.70,2.16)	1.93* (1.71,2.18)	1.94* (1.69,2.21)
Rural Household			1.31* (1.05,1.64)	1.45* (1.16,1.80)	0.88 (0.71,1.09)	0.88 (0.71,1.09)
Second					1.73* (1.25,2.40)	1.73* (1.25,2.40)
Middle					2.82* (1.96,4.07)	2.83* (1.96,4.08)
Fourth					4.34* (3.03,6.22)	4.34* (3.02,6.25)
Highest					4.97* (3.43,7.21)	4.98* (3.40,7.30)
De facto individuals in household						1 (0.97,1.02)
Burkina Faso DHS 2010
Intermediate/High Endemicity	0.47 (0.07,3.13)	0.48 (0.08,2.92)	0.44 (0.07,2.97)	0.44 (0.07,2.68)	0.41 (0.08,2.12)	0.41 (0.08,2.09)
Target population in household		1.85* (1.70,2.03)		1.96* (1.79,2.14)	2.02* (1.84,2.20)	1.86* (1.70,2.05)
Rural Household			1.23* (1.06,1.43)	1.40* (1.21,1.63)	0.76* (0.62,0.94)	0.77* (0.62,0.95)
Second					1.19* (1.04,1.37)	1.20* (1.04,1.38)
Middle					1.41* (1.19,1.66)	1.41* (1.20,1.67)
Fourth					1.73* (1.43,2.09)	1.72* (1.43,2.08)
Highest					2.95* (2.35,3.72)	2.94* (2.34,3.70)
De facto individuals in household						1.03* (1.01,1.04)
Burundi DHS 2010
Intermediate/High Endemicity	1.90* (1.35,2.68)	1.93* (1.36,2.74)	1.82* (1.29,2.57)	1.84* (1.29,2.63)	1.91* (1.32,2.77)	1.92* (1.33,2.78)
Target population in household		1.95* (1.71,2.21)		1.97* (1.73,2.24)	1.86* (1.63,2.11)	1.81* (1.58,2.06)
Rural Household			1.87* (1.43,2.43)	1.93* (1.48,2.52)	1.25 (0.92,1.72)	1.26 (0.92,1.72)
Second					1.67* (1.41,1.97)	1.65* (1.39,1.95)
Middle					1.93* (1.58,2.35)	1.91* (1.56,2.32)
Fourth					2.31* (1.88,2.85)	2.27* (1.85,2.79)
Highest					2.80* (2.20,3.56)	2.74* (2.15,3.48)
De facto individuals in household						1.02 (0.99,1.04)
Cameroon DHS 2011
Intermediate/High Endemicity	1.19 (0.59,2.40)	1.21 (0.61,2.41)	1.22 (0.60,2.49)	1.21 (0.61,2.41)	1.26 (0.66,2.40)	1.24 (0.67,2.31)
Target population in household		1.95* (1.76,2.15)		1.95* (1.76,2.16)	1.99* (1.79,2.20)	1.53* (1.37,1.72)
Rural Household			0.92 (0.81,1.05)	1 (0.88,1.14)	0.74* (0.63,0.87)	0.77* (0.66,0.91)
Second					1.14 (0.93,1.39)	1.14 (0.94,1.39)
Middle					1.50* (1.23,1.83)	1.46* (1.20,1.77)
Fourth					1.62* (1.30,2.03)	1.55* (1.25,1.94)
Highest					1.70* (1.35,2.14)	1.64* (1.31,2.06)
De facto individuals in household						1.07* (1.05,1.08)
DRC DHS 2007
Intermediate/High Endemicity	3.07* (1.81,5.21)	3.11* (1.83,5.28)	3.00* (1.77,5.10)	3.05* (1.79,5.20)	3.54* (2.07,6.07)	3.54* (2.07,6.07)
Target population in household		1.51* (1.21,1.88)		1.52* (1.22,1.90)	1.57* (1.25,1.97)	1.58* (1.23,2.02)
Rural Household			1.79* (1.30,2.44)	1.80* (1.31,2.46)	0.88 (0.56,1.37)	0.88 (0.56,1.37)
Second					1.92* (1.31,2.82)	1.92* (1.31,2.82)
Middle					3.27* (2.09,5.11)	3.27* (2.09,5.12)
Fourth					4.02* (2.56,6.30)	4.02* (2.56,6.31)
Highest					6.26* (3.84,10.22)	6.28* (3.83,10.30)
De facto individuals in household						1 (0.97,1.03)
Ghana DHS 2008
Intermediate/High Endemicity	2.23 (0.99,5.05)	2.18 (0.89,5.34)	1.66 (0.73,3.77)	1.68 (0.69,4.11)	1.77 (0.79,3.93)	1.8 (0.90,3.57)
Target population in household		3.96* (3.44,4.55)		3.76* (3.26,4.33)	3.79* (3.29,4.35)	2.79* (2.41,3.22)
Rural Household			0.58* (0.51,0.66)	0.62* (0.54,0.71)	0.57* (0.48,0.68)	0.57* (0.48,0.68)
Second					0.96 (0.79,1.18)	1.05 (0.86,1.28)
Middle					0.95 (0.76,1.19)	1.07 (0.85,1.33)
Fourth					0.97 (0.77,1.22)	1.1 (0.87,1.38)
Highest					1.23 (0.95,1.58)	1.36* (1.05,1.75)
De facto individuals in household						1.13* (1.11,1.15)
Kenya DHS 2008-09
Intermediate/High Endemicity	2.25* (1.77,2.85)	2.15* (1.68,2.74)	2.34* (1.84,2.98)	2.26* (1.76,2.90)	2.31* (1.80,2.96)	2.32* (1.80,2.99)
Target population in household		1.92* (1.57,2.36)		2.02* (1.66,2.45)	2.20* (1.83,2.64)	1.60* (1.34,1.90)
Rural Household			1.27 (0.95,1.72)	1.38* (1.04,1.85)	1.28 (0.91,1.79)	1.34 (0.96,1.87)
Second					1.52* (1.25,1.84)	1.51* (1.24,1.85)
Middle					1.85* (1.41,2.43)	1.89* (1.43,2.50)
Fourth					1.57* (1.15,2.14)	1.67* (1.22,2.27)
Highest					1.62* (1.14,2.30)	1.92* (1.35,2.71)
De facto individuals in household						1.16* (1.12,1.19)
Liberia MIS 2011
Intermediate/High Endemicity	0.85 (0.41,1.75)	0.82 (0.39,1.68)	0.93 (0.45,1.94)	0.91 (0.43,1.90)	0.94 (0.45,1.99)	0.91 (0.44,1.90)
Target population in household		1.32* (1.10,1.59)		1.37* (1.15,1.65)	1.40* (1.16,1.68)	1.18 (0.96,1.44)
Rural Household			1.21 (0.91,1.61)	1.26 (0.95,1.68)	1.03 (0.69,1.54)	1.07 (0.71,1.61)
Second					1.67* (1.17,2.39)	1.65** (1.16,2.37)
Middle					1.42 (0.95,2.14)	1.35 (0.89,2.03)
Fourth					1.64* (1.04,2.58)	1.54 (0.97,2.45)
Highest					1.72* (1.04,2.86)	1.56 (0.93,2.61)
De facto individuals in household						1.06*** (1.03,1.09)
Madagascar DHS 2008-09
Intermediate/High Endemicity	8.27* (3.53,19.39)	8.45* (3.53,20.20)	8.20* (3.49,19.22)	8.34* (3.49,19.91)	7.89* (3.26,19.12)	8.07* (3.31,19.68)
Target population in household		1.51* (1.33,1.72)		1.53* (1.35,1.74)	1.44* (1.28,1.63)	1.29* (1.14,1.45)
Rural Household			1.1 (0.94,1.30)	1.16 (0.99,1.37)	1.37* (1.08,1.73)	1.38* (1.09,1.74)
Second					0.91 (0.78,1.05)	0.92 (0.79,1.06)
Middle					0.67* (0.56,0.80)	0.67* (0.56,0.81)
Fourth					0.66* (0.53,0.82)	0.66* (0.53,0.82)
Highest					0.65* (0.50,0.83)	0.65* (0.50,0.84)
De facto individuals in household						1.05* (1.03,1.08)
Malawi MIS 2012
Intermediate/High Endemicity	.	.	.	.	.	.
Target population in household		2.29* (1.84,2.84)		2.30* (1.85,2.86)	2.47* (1.99,3.08)	2.03* (1.59,2.60)
Rural Household			1.07 (0.83,1.38)	1.12 (0.86,1.46)	0.65* (0.49,0.86)	0.67* (0.50,0.89)
Second					1.34* (1.00,1.79)	1.31 (0.98,1.76)
Middle					1.34 (1.00,1.81)	1.3 (0.96,1.77)
Fourth					1.65* (1.20,2.26)	1.55* (1.14,2.11)
Highest					2.97* (2.14,4.10)	2.79* (2.01,3.87)
De facto individuals in household						1.11* (1.06,1.16)
Mali AMP 2010
Intermediate/High Endemicity	1.9 (0.86,4.20)	2.22 (0.78,6.32)	1.89 (0.85,4.21)	2.18 (0.76,6.27)	2.18 (0.76,6.27)	1.96 (0.61,6.25)
Target population in household		3.38* (2.17,5.27)		3.42* (2.18,5.36)	3.42* (2.18,5.36)	2.27* (1.47,3.51)
Rural Household			1.04 (0.70,1.54)	1.15 (0.75,1.76)	1.15 (0.75,1.76)	1.06 (0.70,1.60)
Second					.	.
Middle					.	.
Fourth					.	.
Highest					.	.
De facto individuals in household						1.20* (1.10,1.31)
Namibia DHS 2006-07
Intermediate/High Endemicity	4.36* (3.45,5.49)	4.13* (3.27,5.22)	3.10* (2.35,4.08)	3.03* (2.30,4.00)	3.09* (2.32,4.12)	2.99* (2.24,3.99)
Target population in household		1.80* (1.57,2.07)		1.71* (1.49,1.97)	1.70* (1.48,1.96)	1.32* (1.13,1.55)
Rural Household			0.53* (0.42,0.66)	0.56* (0.44,0.70)	0.56* (0.44,0.72)	0.57* (0.44,0.73)
Second					1.35* (1.11,1.64)	1.29* (1.06,1.57)
Middle					1.38* (1.11,1.72)	1.35* (1.09,1.68)
Fourth					1.40* (1.05,1.86)	1.40* (1.05,1.86)
Highest					0.97 (0.67,1.41)	0.96 (0.66,1.40)
De facto individuals in household						1.07* (1.05,1.09)
Nigeria MIS 2010
Intermediate/High Endemicity	2.97 (0.39,22.29)	2.62 (0.34,19.97)	2.09 (0.27,16.16)	1.92 (0.25,15.04)	1.92 (0.23,16.31)	1.85 (0.25,13.87)
Target population in household		1.67* (1.38,2.02)		1.61* (1.32,1.95)	1.58* (1.30,1.93)	1.23* (1.03,1.47)
Rural Household			0.61* (0.42,0.90)	0.64* (0.44,0.94)	0.75 (0.50,1.13)	0.76 (0.50,1.15)
Second					0.8 (0.54,1.20)	0.81 (0.54,1.21)
Middle					0.9 (0.57,1.42)	0.9 (0.57,1.44)
Fourth					0.65 (0.40,1.05)	0.65 (0.40,1.05)
Highest					0.65 (0.39,1.08)	0.67 (0.40,1.12)
De facto individuals in household						1.09* (1.06,1.12)
Rwanda DHS 2010
Intermediate/High Endemicity	2.38* (1.95,2.90)	2.35* (1.91,2.89)	2.47* (2.02,3.03)	2.46* (1.99,3.03)	2.38* (1.92,2.95)	2.51* (2.02,3.12)
Target population in household		4.07* (3.39,4.89)		4.12* (3.44,4.95)	4.30* (3.58,5.17)	3.03* (2.52,3.66)
Rural Household			1.41* (1.16,1.72)	1.48* (1.21,1.81)	1.08 (0.86,1.35)	1.19 (0.94,1.51)
Second					1.40* (1.22,1.61)	1.31* (1.14,1.51)
Middle					2.03* (1.70,2.43)	1.79* (1.49,2.14)
Fourth					2.67* (2.24,3.18)	2.18* (1.83,2.60)
Highest					2.93* (2.39,3.58)	2.47* (2.00,3.06)
De facto individuals in household						1.27* (1.23,1.31)
Senegal DHS 2011
Intermediate/High Endemicity	3.17* (2.46,4.10)	2.99* (2.33,3.84)	2.50* (1.96,3.19)	2.47* (1.94,3.14)	2.10* (1.66,2.67)	2.09* (1.65,2.64)
Target population in household		1.74* (1.47,2.06)		1.63* (1.39,1.90)	1.63* (1.41,1.90)	1.51* (1.30,1.75)
Rural Household			0.59* (0.46,0.76)	0.65* (0.51,0.83)	0.88 (0.66,1.16)	0.89 (0.67,1.18)
Second					1.11 (0.86,1.44)	1.1 (0.85,1.43)
Middle					1.08 (0.79,1.49)	1.06 (0.77,1.45)
Fourth					0.68* (0.49,0.94)	0.66* (0.48,0.91)
Highest					0.48* (0.33,0.70)	0.47* (0.32,0.67)
De facto individuals in household						1.01 (1.00,1.03)
Sierra Leone DHS 2008
Intermediate/High Endemicity	.	.	.	.	.	.
Target population in household		1.45* (1.26,1.66)		1.45* (1.26,1.66)	1.45* (1.27,1.66)	1.39* (1.20,1.61)
Rural Household			0.98 (0.80,1.19)	1.02 (0.83,1.25)	0.73* (0.55,0.98)	0.74* (0.55,0.99)
Second					1.17 (0.93,1.45)	1.16 (0.93,1.44)
Middle					1.54* (1.22,1.94)	1.52* (1.20,1.92)
Fourth					1.90* (1.44,2.49)	1.87* (1.41,2.46)
Highest					1.89* (1.31,2.72)	1.86* (1.29,2.70)
De facto individuals in household						1.02 (0.99,1.04)
Tanzania AIS 2011-12
Intermediate/High Endemicity	1.55* (1.22,1.97)	1.50* (1.19,1.90)	1.51* (1.19,1.90)	1.47* (1.16,1.86)	1.48* (1.17,1.86)	1.48* (1.17,1.87)
Target population in household		1.75* (1.40,2.17)		1.59* (1.27,2.00)	1.59* (1.26,1.99)	0.91 (0.73,1.15)
Rural Household			0.55* (0.43,0.70)	0.59* (0.46,0.75)	0.68 (0.46,1.03)	0.77 (0.51,1.14)
Second					1.26 (0.94,1.69)	1.16 (0.86,1.57)
Middle					2.10* (1.56,2.82)	1.84* (1.35,2.49)
Fourth					1.67* (1.20,2.34)	1.52* (1.07,2.15)
Highest					1.01 (0.66,1.55)	0.89 (0.58,1.37)
De facto individuals in household						1.23* (1.15,1.30)
Uganda DHS 2011
Intermediate/High Endemicity	1.28 (0.76,2.15)	1.26 (0.75,2.12)	1.29 (0.77,2.17)	1.26 (0.75,2.11)	1.25 (0.75,2.09)	1.21 (0.74,2.00)
Target population in household		1.80* (1.58,2.06)		1.81* (1.59,2.07)	1.88* (1.65,2.15)	1.49* (1.30,1.70)
Rural Household			0.94 (0.79,1.12)	1.05 (0.88,1.24)	0.79 (0.62,1.01)	0.85 (0.67,1.08)
Second					1.16 (0.95,1.41)	1.16 (0.96,1.41)
Middle					1.31* (1.06,1.62)	1.27* (1.03,1.58)
Fourth					1.48* (1.20,1.83)	1.43* (1.15,1.78)
Highest					1.78* (1.32,2.39)	1.81* (1.35,2.41)
De facto individuals in household						1.11* (1.08,1.13)
Zambia DHS 2007
Intermediate/High Endemicity	1.26* (1.01,1.58)	1.22 (0.97,1.53)	1.32* (1.03,1.70)	1.30* (1.01,1.68)	1.51* (1.19,1.93)	1.48* (1.16,1.89)
Target population in household		1.34* (1.19,1.51)		1.35* (1.20,1.52)	1.42* (1.26,1.60)	1.23* (1.08,1.40)
Rural Household			1.07 (0.86,1.33)	1.1 (0.89,1.37)	0.60* (0.45,0.81)	0.60* (0.45,0.80)
Second					1.31* (1.06,1.62)	1.36* (1.10,1.68)
Middle					1.48* (1.19,1.84)	1.52* (1.22,1.89)
Fourth					2.03* (1.50,2.75)	2.04* (1.50,2.76)
Highest					3.53* (2.41,5.17)	3.33* (2.27,4.88)
De facto individuals in household						1.07* (1.04,1.10)
Zimbabwe DHS 2010-11
Intermediate/High Endemicity	4.47* (3.46,5.77)	4.44* (3.43,5.73)	5.28* (3.92,7.10)	5.26* (3.91,7.07)	5.53* (4.10,7.46)	5.52* (4.09,7.46)
Target population in household		1.13 (0.98,1.31)		1.16* (1.01,1.35)	1.19* (1.03,1.38)	1.04 (0.89,1.20)
Rural Household			1.45* (1.11,1.88)	1.46* (1.12,1.90)	1.13 (0.85,1.51)	1.16 (0.87,1.55)
Second					0.94 (0.76,1.15)	0.93 (0.75,1.14)
Middle					1.04 (0.83,1.30)	1.04 (0.83,1.30)
Fourth					1.18 (0.91,1.53)	1.18 (0.91,1.53)
Highest					1.67* (1.20,2.31)	1.64* (1.19,2.28)
De facto individuals in household						1.06* (1.03,1.09)
OR = Odds ratio, CI = Confidence interval, * p<0.05
Reference Categories: Intermediate/high endemicity (Ref: No\low endemicity), Target population in household (Ref: No member of target population in household), Rural household (Ref: Urban household), Wealth (second, middle, fourth, highest quintile) (Ref: Lowest)
