# Supplementary material for: Improving estimates of insecticide-treated mosquito net coverage from household surveys: using geographic coordinates to account for endemicity
Source: Malar J. 2014 Jul 4;13:254. doi: 10.1186/1475-2875-13-254 (PMC4094418; doi:10.1186/1475-2875-13-254)
Supplement: Additional file 3 — Percentage of households that own at least one ITN for every two de facto persons in the household by residence and malaria endemicity zone. Description: The data provided is the same as Table 5 in the manuscript on the percent of households with one ITN for every two persons in the household but includes data from all countries included in the analysis. [file 1475-2875-13-254-S3.xlsx]

## Sheet: Additional 3
Additional File 3: Percentage of households that own at least 1 ITN for every two de facto persons in the household by residence and by malarial endemicity
		Endemicity				National
		None/low (<5%)		Intermediate/high (5-100%)		Total
Country/Survey	Residence	Estimate	95% Confidence Interval	Estimate	95% Confidence Interval	Estimate	95% Confidence Interval	N	Intermediate/high significantly different from total
Angola MIS 2011	National	5.5	(1.6,9.4)	6.3	(5.4,7.3)	6.3	(5.4,7.2)	7699
Angola MIS 2011	Urban	2	(0,6.2)	5.4	(4.2,6.6)	5.3	(4.1,6.5)	4759
Angola MIS 2011	Rural	8.6	(4.5,12.8)	7.9	(6.6,9.3)	8	(6.7,9.3)	2939
Burkina Faso DHS 2010	National	27	(2.1,51.9)	18.2	(17.1,19.3)	18.2	(17.1,19.3)	13741
Burkina Faso DHS 2010	Urban	27	(2.1,51.9)	15.9	(14.6,17.2)	16	(14.7,17.3)	10253
Burkina Faso DHS 2010	Rural	No data	-	24.8	(22.6,27.0)	24.8	(22.6,27.0)	3487
Burundi DHS 2010	National	16.6	(11.2,22.0)	25.7	(23.1,28.3)	23.5	(21.1,25.8)	8596	*
Burundi DHS 2010	Urban	16.9	(11.3,22.4)	24.9	(22.0,27.7)	22.8	(20.3,25.3)	7817
Burundi DHS 2010	Rural	6.7	(2.6,10.8)	32.5	(28.3,36.7)	30.4	(26.2,34.6)	779	*
Cameroon DHS 2011	National	3	(0.7,5.3)	4.5	(4.1,4.9)	4.5	(4.1,4.9)	14187
Cameroon DHS 2011	Urban	2	(0.2,3.9)	3.9	(3.3,4.6)	3.9	(3.3,4.6)	6943
Cameroon DHS 2011	Rural	8.3	(8.3,8.3)	5.1	(4.5,5.6)	5.1	(4.5,5.6)	7244
DRC DHS 2007	National	0.7	(0,1.5)	1.5	(1.0,1.9)	1.4	(1.0,1.8)	8758
DRC DHS 2007	Urban	0.7	(0,1.7)	1	(0.6,1.3)	1	(0.6,1.3)	5243
DRC DHS 2007	Rural	0.7	(0,1.7)	2.2	(1.3,3.0)	2.1	(1.3,2.9)	3515
Ghana DHS 2008	National	11.9	(0,24.4)	17.2	(16.0,18.3)	17.1	(16.0,18.3)	11603
Ghana DHS 2008	Urban	No data	-	19	(17.3,20.8)	19	(17.3,20.8)	6081
Ghana DHS 2008	Rural	11.9	(0,24.5)	15	(13.5,16.6)	15	(13.5,16.5)	5521
Kenya DHS 2008-09	National	25.7	(23.3,28.1)	31.9	(27.3,36.5)	27.2	(25.0,29.3)	9033	*
Kenya DHS 2008-09	Urban	21.2	(18.2,24.2)	28.3	(23.9,32.8)	23.2	(20.8,25.7)	6682
Kenya DHS 2008-09	Rural	36.2	(31.9,40.4)	54.1	(40.7,67.5)	38.4	(33.9,43.0)	2350	*
Liberia MIS 2011	National	20.8	(12.4,29.2)	16.9	(14.7,19.2)	17.1	(15.0,19.3)	4162
Liberia MIS 2011	Urban	40	(40.0,40.0)	14.3	(11.6,16.9)	14.4	(11.7,17.0)	2104
Liberia MIS 2011	Rural	20	(11.4,28.6)	20	(16.3,23.6)	20	(16.6,23.4)	2058
Madagascar DHS 2008-09	National	5.3	(0.9,9.7)	19.6	(18.5,20.6)	18.7	(17.8,19.7)	17644
Madagascar DHS 2008-09	Urban	3.2	(0,7.2)	18.1	(17.0,19.2)	17.1	(16.1,18.1)	14974
Madagascar DHS 2008-09	Rural	38.5	(25.8,51.3)	27.7	(25.0,30.3)	27.9	(25.4,30.5)	2669
Malawi MIS 2012	National	No data	-	19	(15.6,22.4)	19	(15.6,22.4)	3404
Malawi MIS 2012	Urban	No data	-	18.7	(14.7,22.6)	18.7	(14.7,22.6)	2902
Malawi MIS 2012	Rural	No data	-	20.8	(16.5,25.1)	20.8	(16.5,25.1)	502
Mali AMP 2010	National	24.5	(8.4,40.6)	33.3	(29.6,37.1)	33	(29.4,36.6)	1586
Mali AMP 2010	Urban	23.7	(5.6,41.8)	31.4	(27.1,35.8)	31.1	(26.9,35.3)	1244
Mali AMP 2010	Rural	32.1	(29.4,34.8)	40.1	(33.0,47.1)	39.9	(33.0,46.8)	341
Namibia DHS 2006-07	National	3.7	(2.8,4.6)	9.1	(7.9,10.3)	6.5	(5.7,7.2)	9031	*
Namibia DHS 2006-07	Urban	5.9	(3.2,8.7)	9	(7.6,10.3)	8.3	(7.2,9.4)	4870
Namibia DHS 2006-07	Rural	2.9	(2.2,3.7)	9.6	(7.3,12.0)	4.3	(3.6,5.1)	4161	*
Nigeria MIS 2010	National	3.2	(0,8.5)	14.3	(12.1,16.5)	14.2	(12.0,16.3)	5895
Nigeria MIS 2010	Urban	NO data	-	15.3	(12.6,18.0)	15.3	(12.6,18.0)	4175
Nigeria MIS 2010	Rural	3.2	(0,8.5)	11.7	(8.2,15.2)	11.4	(8.1,14.8)	1720
Rwanda DHS 2010	National	37.9	(36.3,39.5)	48.1	(45.4,50.8)	40.4	(39.0,41.7)	12540	*
Rwanda DHS 2010	Urban	35.3	(33.4,37.2)	47.8	(45.0,50.6)	38.6	(37.1,40.1)	10781	*
Rwanda DHS 2010	Rural	50.8	(46.6,55.0)	54.5	(43.2,65.8)	51.1	(47.1,55.0)	1759	*
Senegal DHS 2011	National	10.9	(9.0,12.8)	24.6	(22.6,26.5)	17.1	(15.7,18.5)	7793	*
Senegal DHS 2011	Urban	13.6	(10.2,17.1)	23.6	(21.3,26.0)	20.6	(18.7,22.4)	3929	*
Senegal DHS 2011	Rural	9.8	(7.6,12.0)	27.5	(24.2,30.7)	13.7	(11.7,15.7)	3864	*
Sierra Leone DHS 2008	National	No data	-	6.6	(5.7,7.4)	6.6	(5.7,7.4)	7230
Sierra Leone DHS 2008	Urban	No data	-	6.4	(5.4,7.4)	6.4	(5.4,7.4)	4794
Sierra Leone DHS 2008	Rural	No data	-	6.8	(5.5,8.2)	6.8	(5.5,8.2)	2436
Tanzania AIS 2011-12	National	54.5	(51.3,57.7)	57.2	(55.3,59.1)	56.5	(54.9,58.1)	9882
Tanzania AIS 2011-12	Urban	52.4	(48.4,56.4)	55	(52.8,57.2)	54.4	(52.4,56.3)	7322
Tanzania AIS 2011-12	Rural	59.4	(54.1,64.6)	64.1	(60.8,67.3)	62.6	(59.9,65.4)	2560	*
Uganda DHS 2011	National	18.5	(12.5,24.6)	28.1	(26.4,29.9)	27.8	(26.1,29.4)	8930
Uganda DHS 2011	Urban	17.2	(11.6,22.8)	25.6	(23.7,27.6)	25.2	(23.4,27.1)	7239
Uganda DHS 2011	Rural	50	(50.0,50.0)	38.4	(34.7,42.2)	38.5	(34.8,42.2)	1691
Zambia DHS 2007	National	16.6	(13.0,20.1)	18.4	(16.6,20.1)	18.1	(16.5,19.7)	7164
Zambia DHS 2007	Urban	19.1	(8.7,29.5)	17.8	(15.7,19.8)	17.8	(15.8,19.8)	4685
Zambia DHS 2007	Rural	16.3	(12.5,20.1)	20.3	(16.6,24.0)	18.6	(16.0,21.2)	2479
Zimbabwe DHS 2010-11	National	5.7	(4.8,6.5)	21.4	(17.6,25.3)	12.1	(10.3,13.9)	9467	*
Zimbabwe DHS 2010-11	Urban	3.6	(2.4,4.9)	21.4	(17.2,25.5)	13.6	(11.0,16.2)	6249	*
Zimbabwe DHS 2010-11	Rural	7.6	(6.5,8.7)	22.2	(14.2,30.1)	9.2	(7.8,10.6)	3217	*
* Indicates intermediate/high estimates that are significantly different from the national total by row (p-value<0.05)
