# Supplementary material for: Improving estimates of insecticide-treated mosquito net coverage from household surveys: using geographic coordinates to account for endemicity
Source: Malar J. 2014 Jul 4;13:254. doi: 10.1186/1475-2875-13-254 (PMC4094418; doi:10.1186/1475-2875-13-254)
Supplement: Additional file 4 — Logistic Regression of Ownership of at least One ITN for every two de facto persons. Description: The data provided is the same as Table 6 in the manuscript on the logistic regression of households with one ITN for every two persons but includes data from all countries included in the analysis. [file 1475-2875-13-254-S4.xlsx]

## Sheet: Additional 4
Additional File 4: Logistic Regression of Ownership of at least One ITN for every two de facto persons
	Unadjusted	Model 1	Model 2	Model 3	Model 4	Adjusted
	OR (95% CI)	OR (95% CI)	OR (95% CI)	OR (95% CI)	OR (95% CI)	OR (95% CI)
Angola MIS 2011
Intermediate/High Endemicity	1.17 (0.54,2.52)	1.11 (0.57,2.16)	1.25 (0.64,2.46)	1.18 (0.63,2.19)	1.33 (0.63,2.81)	1.28 (0.59,2.78)
Target population in household		0.29* (0.22,0.38)		0.30* (0.23,0.39)	0.29* (0.22,0.38)	0.77 (0.57,1.04)
Rural Household			1.56* (1.16,2.10)	1.37* (1.02,1.85)	0.89 (0.64,1.25)	1.06 (0.75,1.48)
Second					1.91* (1.09,3.33)	2.22* (1.27,3.88)
Middle					2.49* (1.46,4.24)	3.31* (1.92,5.71)
Fourth					4.62* (2.75,7.76)	6.46* (3.81,10.95)
Highest					4.19* (2.37,7.38)	7.44* (4.14,13.36)
Total number of individuals in household (de facto)						0.60* (0.56,0.64)
Burkina Faso DHS 2010
Intermediate/High Endemicity	0.6 (0.17,2.14)	0.56 (0.12,2.55)	0.51 (0.14,1.84)	0.5 (0.11,2.23)	0.45 (0.12,1.69)	0.39 (0.07,2.06)
Target population in household		0.38* (0.33,0.42)		0.40* (0.36,0.45)	0.41* (0.36,0.46)	0.88* (0.77,0.99)
Rural Household			1.74* (1.49,2.02)	1.51* (1.30,1.76)	0.80* (0.64,0.99)	0.73* (0.58,0.92)
Second					1.29* (1.07,1.55)	1.18 (0.98,1.44)
Middle					1.52* (1.25,1.84)	1.47* (1.20,1.81)
Fourth					1.67* (1.33,2.10)	1.69* (1.33,2.16)
Highest					3.19* (2.47,4.10)	3.34* (2.54,4.39)
Total number of individuals in household (de facto)						0.73* (0.71,0.75)
Burundi DHS 2010
Intermediate/High Endemicity	1.74* (1.15,2.64)	1.75* (1.15,2.66)	1.70* (1.12,2.58)	1.70* (1.12,2.60)	1.72* (1.12,2.63)	1.73* (1.11,2.71)
Target population in household		0.61* (0.54,0.70)		0.61* (0.54,0.70)	0.60* (0.52,0.68)	1.07 (0.93,1.23)
Rural Household			1.36* (1.07,1.72)	1.34* (1.05,1.71)	1.14 (0.83,1.57)	1.1 (0.76,1.60)
Second					1.22 (0.97,1.52)	1.50* (1.20,1.88)
Middle					1.40* (1.12,1.73)	1.81* (1.45,2.26)
Fourth					1.29* (1.04,1.61)	1.89* (1.49,2.39)
Highest					1.49* (1.13,1.97)	2.36* (1.75,3.18)
Total number of individuals in household (de facto)						0.69* (0.67,0.71)
Cameroon DHS 2011
Intermediate/High Endemicity	1.52 (0.68,3.37)	1.49 (0.64,3.45)	1.37 (0.65,2.90)	1.4 (0.62,3.16)	1.46 (0.64,3.32)	1.38 (0.59,3.24)
Target population in household		0.29* (0.21,0.38)		0.29* (0.22,0.39)	0.30* (0.22,0.40)	0.83 (0.58,1.17)
Rural Household			1.30* (1.06,1.61)	1.17 (0.95,1.44)	0.94 (0.70,1.25)	0.83 (0.62,1.10)
Second					1.05 (0.69,1.59)	1.04 (0.68,1.58)
Middle					1.07 (0.69,1.66)	1.17 (0.76,1.81)
Fourth					1.14 (0.70,1.85)	1.26 (0.78,2.04)
Highest					1.60* (1.01,2.56)	1.76* (1.11,2.81)
Total number of individuals in household (de facto)						0.73* (0.69,0.77)
DRC DHS 2007
Intermediate/High Endemicity	2.04 (0.69,5.97)	1.98 (0.68,5.79)	1.96 (0.63,6.08)	1.87 (0.61,5.73)	2.12 (0.70,6.37)	1.95 (0.73,5.26)
Target population in household		0.12* (0.04,0.38)		0.12* (0.04,0.38)	0.12* (0.04,0.38)	0.46 (0.14,1.50)
Rural Household			2.17* (1.28,3.70)	2.16* (1.27,3.66)	1.07 (0.41,2.84)	1.03 (0.37,2.87)
Second					2.80* (1.19,6.60)	3.41* (1.48,7.86)
Middle					2.45* (1.03,5.81)	3.15* (1.32,7.54)
Fourth					4.76* (1.78,12.72)	6.63* (2.46,17.90)
Highest					5.84* (1.82,18.75)	9.95* (3.06,32.38)
Total number of individuals in household (de facto)						0.56* (0.47,0.66)
Ghana DHS 2008
Intermediate/High Endemicity	1.53 (0.46,5.02)	1.54 (0.47,5.05)	1.31 (0.40,4.31)	1.31 (0.40,4.29)	1.43 (0.50,4.09)	1.37 (0.37,5.09)
Target population in household		0.75* (0.63,0.89)		0.71* (0.60,0.86)	0.75* (0.62,0.90)	1.99* (1.62,2.45)
Rural Household			0.75* (0.64,0.89)	0.74* (0.63,0.87)	0.57* (0.46,0.71)	0.53* (0.42,0.66)
Second					1.21 (0.95,1.54)	1 (0.77,1.29)
Middle					1.32* (1.02,1.71)	1.02 (0.77,1.35)
Fourth					1.36* (1.03,1.79)	1.03 (0.76,1.38)
Highest					1.99* (1.46,2.70)	1.68* (1.21,2.34)
Total number of individuals in household (de facto)						0.68* (0.66,0.70)
Kenya DHS 2008-09
Intermediate/High Endemicity	1.35* (1.05,1.74)	1.47* (1.14,1.89)	1.57* (1.22,2.03)	1.68* (1.30,2.17)	1.92* (1.49,2.46)	2.03* (1.56,2.64)
Target population in household		0.41* (0.34,0.49)		0.44* (0.37,0.53)	0.51* (0.42,0.61)	0.88 (0.71,1.08)
Rural Household			2.23* (1.76,2.83)	2.08* (1.63,2.65)	1.19 (0.86,1.65)	1.12 (0.78,1.60)
Second					1.65* (1.28,2.13)	1.71* (1.33,2.19)
Middle					2.48* (1.85,3.31)	2.55* (1.90,3.42)
Fourth					2.92* (2.14,3.97)	2.85* (2.06,3.96)
Highest					4.15* (2.81,6.13)	3.49* (2.29,5.31)
Total number of individuals in household (de facto)						0.79* (0.76,0.82)
Liberia MIS 2011
Intermediate/High Endemicity	0.77 (0.45,1.32)	0.91 (0.53,1.55)	0.93 (0.53,1.63)	1.01 (0.58,1.78)	1.02 (0.58,1.78)	1.23 (0.55,2.74)
Target population in household		0.18* (0.12,0.27)		0.19* (0.12,0.28)	0.19* (0.13,0.28)	0.67 (0.43,1.04)
Rural Household			1.47* (1.08,2.01)	1.28 (0.94,1.75)	1.16 (0.79,1.71)	0.89 (0.59,1.34)
Second					1.61* (1.10,2.36)	1.77* (1.20,2.61)
Middle					1.23 (0.80,1.88)	1.70* (1.09,2.65)
Fourth					1.5 (0.96,2.33)	2.35* (1.49,3.71)
Highest					1.38 (0.84,2.26)	2.64* (1.56,4.47)
Total number of individuals in household (de facto)						0.58* (0.54,0.63)
Madagascar DHS 2008-09
Intermediate/High Endemicity	4.35** (1.77,10.67)	4.38* (1.82,10.54)	4.08* (1.71,9.76)	4.14* (1.76,9.76)	4.18* (1.78,9.81)	4.13* (1.77,9.65)
Target population in household		0.30* (0.26,0.35)		0.32* (0.27,0.37)	0.33* (0.28,0.38)	0.85* (0.73,0.99)
Rural Household			1.81* (1.56,2.10)	1.65* (1.42,1.91)	1.49* (1.21,1.83)	1.47* (1.17,1.84)
Second					1.14 (0.96,1.35)	1.07 (0.90,1.28)
Middle					1.1 (0.91,1.34)	1.06 (0.88,1.29)
Fourth					1.15 (0.94,1.40)	1.23* (1.00,1.51)
Highest					1.27 (0.99,1.63)	1.35* (1.03,1.77)
Total number of individuals in household (de facto)						0.58*** (0.56,0.60)
Malawi MIS 2012
Intermediate/High Endemicity	.	.	.	.	.	.
Target population in household		0.34* (0.24,0.47)		0.34* (0.24,0.47)	0.35* (0.26,0.49)	0.73 (0.51,1.06)
Rural Household			1.14 (0.79,1.65)	1.09 (0.76,1.58)	0.69 (0.47,1.01)	0.61* (0.41,0.91)
Second					1.02 (0.67,1.54)	1.08 (0.71,1.64)
Middle					1.18 (0.72,1.95)	1.29 (0.78,2.14)
Fourth					1.07 (0.68,1.70)	1.29 (0.81,2.07)
Highest					2.17* (1.34,3.49)	2.81* (1.72,4.60)
Total number of individuals in household (de facto)						0.67* (0.63,0.72)
Mali AMP 2010
Intermediate/High Endemicity	1.54 (0.64,3.74)	1.44 (0.65,3.19)	1.47 (0.60,3.61)	1.39 (0.62,3.12)	1.39 (0.62,3.12)	1.64 (0.75,3.59)
Target population in household		0.49* (0.36,0.65)		0.50* (0.37,0.66)	0.50* (0.37,0.66)	0.79 (0.58,1.06)
Rural Household			1.46* (1.04,2.05)	1.38 (0.98,1.93)	1.38 (0.98,1.93)	1.55* (1.06,2.26)
Second					.	.
Middle					.	.
Fourth					.	.
Highest					.	.
Total number of individuals in household (de facto)						0.81* (0.78,0.85)
Namibia DHS 2006-07
Intermediate/High Endemicity	2.61* (1.92,3.55)	2.80* (2.05,3.83)	2.29* (1.50,3.49)	2.38* (1.56,3.62)	2.55* (1.69,3.86)	2.92* (1.95,4.38)
Target population in household		0.41* (0.29,0.57)		0.40* (0.29,0.55)	0.40* (0.29,0.56)	1.12 (0.78,1.61)
Rural Household			0.79 (0.56,1.12)	0.74 (0.53,1.04)	0.62* (0.44,0.89)	0.61* (0.43,0.86)
Second					1.18 (0.86,1.62)	1.31 (0.93,1.83)
Middle					1.50* (1.10,2.04)	1.46* (1.05,2.02)
Fourth					2.06* (1.40,3.04)	1.88* (1.25,2.84)
Highest					1.2 (0.74,1.96)	1.2 (0.73,1.98)
Total number of individuals in household (de facto)						0.73* (0.69,0.76)
Nigeria MIS 2010
Intermediate/High Endemicity	4.97 (0.93,26.70)	6.07* (1.13,32.75)	3.96 (0.71,22.01)	4.54 (0.81,25.40)	4.47 (0.78,25.77)	4.84 (0.56,42.17)
Target population in household		0.39* (0.32,0.48)		0.38* (0.31,0.47)	0.37* (0.30,0.46)	0.9 (0.70,1.15)
Rural Household			0.73 (0.50,1.08)	0.67* (0.44,1.00)	0.76 (0.48,1.20)	0.72 (0.45,1.16)
Second					0.7 (0.47,1.05)	0.61* (0.39,0.95)
Middle					0.72 (0.46,1.14)	0.68 (0.42,1.10)
Fourth					0.56* (0.35,0.88)	0.51* (0.32,0.84)
Highest					0.62 (0.38,1.02)	0.54* (0.32,0.91)
Total number of individuals in household (de facto)						0.72* (0.68,0.76)
Rwanda DHS 2010
Intermediate/High Endemicity	1.52* (1.33,1.73)	1.54* (1.35,1.75)	1.64* (1.43,1.89)	1.66* (1.45,1.91)	1.65* (1.44,1.89)	1.68* (1.44,1.95)
Target population in household		0.68* (0.61,0.74)		0.68* (0.62,0.75)	0.69* (0.63,0.76)	1.29* (1.15,1.43)
Rural Household			1.83* (1.52,2.20)	1.81* (1.51,2.18)	1.33* (1.09,1.63)	1.07 (0.86,1.34)
Second					1.20* (1.06,1.36)	1.40* (1.23,1.59)
Middle					1.46* (1.28,1.66)	1.95* (1.69,2.25)
Fourth					1.44* (1.26,1.65)	2.25* (1.94,2.61)
Highest					2.24* (1.88,2.66)	3.99* (3.29,4.83)
Total number of individuals in household (de facto)						0.64* (0.63,0.66)
Senegal DHS 2011
Intermediate/High Endemicity	2.67* (2.14,3.33)	3.21* (2.55,4.04)	2.62* (2.07,3.31)	2.86* (2.25,3.65)	2.49* (1.97,3.15)	3.09* (2.40,3.97)
Target population in household		0.34* (0.29,0.40)		0.33* (0.28,0.38)	0.32* (0.28,0.38)	0.9 (0.75,1.07)
Rural Household			0.96 (0.77,1.20)	0.78* (0.63,0.97)	1 (0.77,1.30)	0.79 (0.60,1.05)
Second					0.98 (0.79,1.22)	1.1 (0.88,1.38)
Middle					0.94 (0.72,1.22)	1.28 (0.95,1.72)
Fourth					0.67* (0.50,0.91)	0.9 (0.65,1.25)
Highest					0.50* (0.35,0.72)	0.69 (0.46,1.03)
Total number of individuals in household (de facto)						0.79* (0.77,0.81)
Sierra Leone DHS 2008
Intermediate/High Endemicity	.	.	.	.	.	.
Target population in household		0.37* (0.27,0.50)		0.37* (0.27,0.49)	0.38* (0.28,0.50)	1.18 (0.85,1.63)
Rural Household			1.07 (0.82,1.41)	0.98 (0.75,1.28)	0.56* (0.38,0.82)	0.43* (0.30,0.63)
Second					1.11 (0.77,1.59)	1.3 (0.90,1.89)
Middle					1.22 (0.82,1.81)	1.60* (1.06,2.40)
Fourth					1.50* (1.04,2.19)	1.99* (1.33,2.98)
Highest					2.65* (1.65,4.26)	3.46* (2.15,5.57)
Total number of individuals in household (de facto)						0.58* (0.54,0.62)
Tanzania AIS 2011-12
Intermediate/High Endemicity	1.12 (0.96,1.30)	1.24* (1.07,1.44)	1.14 (0.98,1.32)	1.25* (1.07,1.44)	1.29* (1.11,1.49)	1.39* (1.20,1.63)
Target population in household		0.28* (0.24,0.31)		0.28* (0.25,0.32)	0.29* (0.25,0.32)	0.62* (0.54,0.71)
Rural Household			1.42* (1.23,1.64)	1.16* (1.00,1.35)	1 (0.81,1.23)	0.81 (0.64,1.02)
Second					1 (0.83,1.20)	1.17 (0.97,1.40)
Middle					1.28* (1.09,1.50)	1.72* (1.45,2.05)
Fourth					1.57* (1.33,1.86)	2.06* (1.70,2.50)
Highest					1.35* (1.08,1.68)	1.79* (1.39,2.30)
Total number of individuals in household (de facto)						0.74* (0.72,0.76)
Uganda DHS 2011
Intermediate/High Endemicity	1.72* (1.14,2.60)	1.75* (1.16,2.65)	1.56* (1.05,2.31)	1.59* (1.07,2.37)	1.51* (1.03,2.22)	1.62* (1.07,2.44)
Target population in household		0.64* (0.56,0.74)		0.69* (0.60,0.79)	0.73* (0.63,0.83)	1.34* (1.12,1.60)
Rural Household			1.83* (1.52,2.20)	1.72* (1.42,2.07)	0.96 (0.78,1.18)	0.8 (0.62,1.02)
Second					1.36* (1.14,1.63)	1.36* (1.13,1.64)
Middle					1.41* (1.14,1.75)	1.51* (1.21,1.89)
Fourth					1.79* (1.44,2.23)	1.98* (1.59,2.47)
Highest					3.19* (2.54,4.01)	3.32* (2.55,4.31)
Total number of individuals in household (de facto)						0.77* (0.74,0.80)
Zambia DHS 2007
Intermediate/High Endemicity	1.13 (0.85,1.51)	1.28 (0.96,1.70)	1.24 (0.90,1.73)	1.32 (0.95,1.83)	1.50* (1.09,2.05)	1.77* (1.22,2.55)
Target population in household		0.36* (0.31,0.42)		0.36* (0.31,0.42)	0.38* (0.33,0.44)	0.9 (0.75,1.08)
Rural Household			1.15 (0.89,1.48)	1.05 (0.81,1.36)	0.59* (0.43,0.81)	0.57* (0.40,0.80)
Second					1.62* (1.19,2.19)	1.3 (0.94,1.81)
Middle					1.82* (1.33,2.50)	1.52* (1.09,2.13)
Fourth					2.41* (1.70,3.42)	2.39* (1.62,3.52)
Highest					3.66* (2.34,5.72)	5.47* (3.40,8.81)
Total number of individuals in household (de facto)						0.64* (0.61,0.67)
Zimbabwe DHS 2010-11
Intermediate/High Endemicity	4.54* (3.42,6.02)	4.77* (3.60,6.33)	5.56* (4.13,7.48)	5.72* (4.26,7.68)	6.10* (4.58,8.12)	6.79* (5.09,9.06)
Target population in household		0.44* (0.34,0.58)		0.45* (0.34,0.60)	0.46* (0.35,0.61)	0.96 (0.72,1.27)
Rural Household			1.55* (1.17,2.06)	1.49* (1.13,1.96)	1.08 (0.77,1.52)	1.04 (0.75,1.44)
Second					0.88 (0.68,1.12)	0.91 (0.70,1.19)
Middle					1.02 (0.76,1.36)	0.98 (0.74,1.30)
Fourth					1.19 (0.85,1.65)	1.1 (0.79,1.54)
Highest					1.83* (1.25,2.66)	1.78* (1.20,2.63)
Total number of individuals in household (de facto)						0.70* (0.66,0.73)
OR = Odds ratio, CI = Confidence interval, * p<0.05
Reference Categories: Intermediate/high endemicity (Ref: No\low endemicity), Target population in household (Ref: No member of target population in household), Rural household (Ref: Urban household), Wealth (second, middle, fourth, highest quintile) (Ref: Lowest), Total number of individuals in household (continuous)
